# Supplementary material for: Histopathological Changes in the Liver, Heart and Kidneys Following Malayan Pit Viper (Calloselasma rhodostoma) Envenoming and the Neutralising Effects of Hemato Polyvalent Snake Antivenom
Source: Toxins (Basel). 2022 Aug 30;14(9):601. doi: 10.3390/toxins14090601 (PMC9505761; doi:10.3390/toxins14090601)
Supplement: Supplementary file 1 [file toxins-14-00601-s001.zip]

Archive with 1 entries (1 files):
- toxins-1864829-supplementary.pdf
